# Supplementary material for: Polycistronic Artificial microRNA-Mediated Resistance to Cucumber Green Mottle Mosaic Virus in Cucumber
Source: Int J Mol Sci. 2021 Nov 12;22(22):12237. doi: 10.3390/ijms222212237 (PMC8620374; doi:10.3390/ijms222212237)
Supplement: Supplementary file 1 [file ijms-22-12237-s001.zip]

Archive with 1 entries (1 files):
- ijms-1443447-supplementary.pdf
